# Supplementary material for: Genomics-informed approach identifies which cell types regulate the metabolome
Source: Bioinformatics. 2026 Jun 2;42(6):btag330. doi: 10.1093/bioinformatics/btag330 (PMC13284994; doi:10.1093/bioinformatics/btag330)
Supplement: btag330_Supplementary_Data [file btag330_supplementary_data.zip]

Archive with 2 entries (2 files):
- 3.pdf
- AutoFileRenameNote.txt
