# Supplementary material for: Genomics-informed approach identifies which cell types regulate the metabolome
Source: Bioinformatics. 2026 Jun 2;42(6):btag330. doi: 10.1093/bioinformatics/btag330 (PMC13284994; doi:10.1093/bioinformatics/btag330)
Supplement: btag330_Supplementary_Data [file btag330_supplementary_data.zip › AutoFileRenameNote.txt]

From: Genomics_Informed_Approach_Identifies_Which_Cell_Types_Regulate_the_Metabolome_After_revision_confirmed_for_publicaiton_appendix.pdf
To: 3.pdf
Error: Could not find a part of the path '\\chenasprod\kglinw2\Journals\OUP\CBIO\Vol00000\260335\FreshMss\Disk\bioinf-2025-2703-20260519232348\bioinf-2025-2703-20260519232348\suppl_data\Genomics_Informed_Approach_Identifies_Which_Cell_Types_Regulate_the_Metabolome_After_revision_confirmed_for_publicaiton_appendix.pdf.tmp'.
